# Supplementary material for: Genes affected by mouse mammary tumor virus (MMTV) proviral insertions in mouse mammary tumors are deregulated or mutated in primary human mammary tumors
Source: Oncotarget. 2012 Oct 18;3(11):1320–34. doi: 10.18632/oncotarget.682 (PMC3717796; doi:10.18632/oncotarget.682)
Supplement: Supplementary file 1 [file oncotarget-03-1320-s001.xls]

## Sheet: Sup. Table 1
Genes affected by mouse mammary tumor virus (MMTV) proviral insertions in mouse mammary tumors are deregulated or mutated in primary human mammary tumors - Callahan et al
Supplementary Table 1: Primers used for RT-PCR1
Gene	ID	Sequence (5' to 3')		Product size (bp)
PhactR1	F	ggtcttgaaggagatctacg		120
	R	gcctgttgctgagtttgatg
Fezf1	F	gcattgccactacagcagtac		820
	R	ggtcaaagttcctacaaaagccc
Cadm2	F	gcttcttggcatgagttgag		700
	R	ccagccagagaattgggatc
Sfmb2	F	gcagacttgcaaagccattt		200
	R	tactggcaaaatccccaaag
Wnt10b	F	cctgtccggactgagtaagc		244
	R	ccagcatggagaaggagaaa
Rspo3	F	agttgcgcagaagggttaga		182
	R	ttacccttggctgaaggatg
Wnt1	F	atcgattttggtcgcctctt		675
	R	cttggcgcatctcagagaac
Fgf8	F	ttacaaatccagccccaaac		836
	R	cggctgtagagctggtaggt
Fgf4	F	acgaggggcaagctcttc		500
	R	ttgggcagaagtatttctttgaa
Fgr	F	accggaactccatagcactg		214
	R	tcttcactgccacctttgtg
Ddn	F	gctccttctcgacagtccat		150
	R	ccagttggttcgctcctg
Fgf15	F	aggaggaccaaaacgaacg		248
	R	atggcaatcgtcttcagagc
Phf19	F	ctcatctgtgggaagtgtgg		820
	R	atgtggcactgttggtggta
Sdc2	F	cgagaacagagctgacatcc		480
	R	ggtttgcgttctccaaggtc
Tacstd2	F	catgccccaccaacaagatg		635
	R	ctcgtccaggtagtagatgag
Npm3	F	ttgaggaggaggatgacacg		249
	R	cccctcggtaaggcacag
Fgf3	F	cctaccaggacttccaacca		246
	R	cgtcccaccagtaatggaac
Col4a5	F	atttccagggacaccaggtc		169
	R	tggttccattgcatccag
Rspo2	F	accgatggagacgcaataag		152
	R	tgcaggcactctccatactg
Pde3a	F	caactaccacctctgccaca		178
	R	acgggggaaattttagcaag
Pdgfra	F	gaaaggcttcgtcgagattg		240
	R	tggccactgtcttcttcctt
Nckap5	F	cacttgcggctacagagtga		221
	R	tgatcttggcaggttcttcc
Nxn	F	gggagtctatttctctgcacac		170
	R	agcactctggtaaggcttcg
Notch4	F	ctgttcgccatcccgtctcc		600
	R	acccggtcccttcgaccaac
Kcnj6	F	gaagaaatgacaatggccaag		154
	R	tgtctcggctgatgtgtctc
Usp31	F	atgatgcctgagggaccttt		178
	R	gggtagaggaattggcaaaga
Foxl1	F	tccactaaggcggattagcg		660
	R	gttgtaaacgttaaccaggc
1F=Forward primer and R=Reverse primer

## Sheet: Sup. Table 2
Supplemental Table 2: Primers used for RT-PCR Analysis of Host-Viral
Junction Sequences in Genes Containing an Integrated MMTV1
Gene	ID	Primary Primer Sequence	Secondary Primer Sequence
MMTV
U5	F	5' TGTTTGTGTCTGTTCGCCAT 3'	5' CCCGTCTCCGCTCGTCACTT 3'
Usp31
EXON 15	F	5' CAAGTTCGTCTCTGTGTGAG 3'
EXON16	R	5' GAACGGTCGAGTAGAAAAGC 3'	5' CGGTCGAGTAGAAAAGCCTC 3'
NcKap5
EXON 6	F	5' ATGAGTTGGAAGAGGAACGG 3'
EXON 7	R	5' GACTTCGGACAGTTTCTTCC 3'	5' ATTCTAAGAAACAGAAGCAT 3'
Cadm2
EXON 1	F	5' AAGGAAGGCAAGGTCCAAAC 3'
EXON 3	R	5' GACATTCTGAACTGCCCTTG 3'	5' GCTGCCTTTGACTTTACTTT 3'
Notch4
EXON 23	R	5' TGGGCCAGGGAAGCTGGTTG 3'	5' GAAGCTGGTTGGCAGAGGGC 3'
1 F=Forward primer and R=Reverse primer
